# Supplementary material for: Leaf Functional Traits of Two Species Affected by Nitrogen Addition Rate and Period Not Nitrogen Compound Type in a Meadow Grassland
Source: Front Plant Sci. 2022 Feb 28;13:841464. doi: 10.3389/fpls.2022.841464 (PMC8918929; doi:10.3389/fpls.2022.841464)
Supplement: Supplementary file 1 [file Data_Sheet_1.CSV]

plot	species	form	rate	SLA	H	LDMC	JY	LP	LN	NP	year
106	Ñò²Ý	AC	0	127.0346	28	0.40229	0.479702854	0.940254652	8.60920666	9.15625	2015
224	Ñò²Ý	AC	0	135.1726667	27	0.38227	0.414245676	1.220209724	19.37082936	15.875	2015
328	Ñò²Ý	AC	0	108.7260333	25	0.44622	0.363116916	1.105527638	11.48743719	10.39090909	2015
416	Ñò²Ý	AC	0	107.2551333	24	0.43722	0.42434552	0.676552363	12.24281742	18.09589041	2015
510	Ñò²Ý	AC	0	109.6550333	25.33333333	0.41899	0.512961974	0.468594217	10	21.34042553	2015
625	Ñò²Ý	AC	0	113.4724667	23.5	0.39724	0.562388643	0.767772512	8.388625592	10.92592593	2015
715	Ñò²Ý	AC	0		24		0.388130021	0.297121634	6.323119777	21.28125	2015
847	Ñò²Ý	AC	0	117.8302333	27	0.42279	0.527365295	0.907372401	10.12287335	11.15625	2015
106	Ñò²Ý	AN	0	127.0346	28	0.40229	0.479702854	0.940254652	8.60920666	9.15625	2015
224	Ñò²Ý	AN	0	135.1726667	27	0.38227	0.414245676	1.220209724	19.37082936	15.875	2015
328	Ñò²Ý	AN	0	108.7260333	25	0.44622	0.363116916	1.105527638	11.48743719	10.39090909	2015
416	Ñò²Ý	AN	0	107.2551333	24	0.43722	0.42434552	0.676552363	12.24281742	18.09589041	2015
510	Ñò²Ý	AN	0	109.6550333	25.33333333	0.41899	0.512961974	0.468594217	10	21.34042553	2015
625	Ñò²Ý	AN	0	113.4724667	23.5	0.39724	0.562388643	0.767772512	8.388625592	10.92592593	2015
715	Ñò²Ý	AN	0		24		0.388130021	0.297121634	6.323119777	21.28125	2015
847	Ñò²Ý	AN	0	117.8302333	27	0.42279	0.527365295	0.907372401	10.12287335	11.15625	2015
106	Ñò²Ý	AS	0	127.0346	28	0.40229	0.479702854	0.940254652	8.60920666	9.15625	2015
224	Ñò²Ý	AS	0	135.1726667	27	0.38227	0.414245676	1.220209724	19.37082936	15.875	2015
328	Ñò²Ý	AS	0	108.7260333	25	0.44622	0.363116916	1.105527638	11.48743719	10.39090909	2015
416	Ñò²Ý	AS	0	107.2551333	24	0.43722	0.42434552	0.676552363	12.24281742	18.09589041	2015
510	Ñò²Ý	AS	0	109.6550333	25.33333333	0.41899	0.512961974	0.468594217	10	21.34042553	2015
625	Ñò²Ý	AS	0	113.4724667	23.5	0.39724	0.562388643	0.767772512	8.388625592	10.92592593	2015
715	Ñò²Ý	AS	0		24		0.388130021	0.297121634	6.323119777	21.28125	2015
847	Ñò²Ý	AS	0	117.8302333	27	0.42279	0.527365295	0.907372401	10.12287335	11.15625	2015
150	Ñò²Ý	AC	2	104.3339	25.66666667	0.39181	0.523470688	1.162790698	19.67054264	16.91666667	2015
244	Ñò²Ý	AC	2	100.8295	25	0.42237	0.469811601	0.907335907	16.94980695	18.68085106	2015
310	Ñò²Ý	AC	2	123.0002	22.33333333	0.42235	0.434233658	0.953288847	13.16491897	13.81	2015
424	Ñò²Ý	AC	2	108.5734333	20	0.42464	0.429812413	0.876494024	14.87051793	16.96590909	2015
556	Ñò²Ý	AC	2	76.705	23	0.44806	0.507452767	0.615690169	13.14796425	21.35483871	2015
641	Ñò²Ý	AC	2	128.7265667	17.33333333	0.39663	0.485337577	0.301602262	6.286522149	20.84375	2015
743	Ñò²Ý	AC	2	152.3949333	22.16666667	0.20588	0.343731607	0.242537313	4.542910448	18.73076923	2015
803	Ñò²Ý	AC	2	104.9222333		0.40818	0.564043506		11.79563492	3.636085627	2015
108	Ñò²Ý	AN	2	122.4474	23	0.40677		0.858283433	14.6007984	17.01162791	2015
257	Ñò²Ý	AN	2	117.4416	22	0.38958	0.442627824	0.916905444	16.99140401	18.53125	2015
321	Ñò²Ý	AN	2	100.0679	23.66666667	0.44345	0.451217086	0.826848249	15.93385214	19.27058824	2015
446	Ñò²Ý	AN	2	102.5671333		0.42791	0.510094898	0.965909091	17.57575758	18.19607843	2015
526	Ñò²Ý	AN	2	113.5705667	31.83333333	0.4274	0.482108003	1.621621622	12.24903475	7.553571429	2015
605	Ñò²Ý	AN	2	121.2823	22.16666667	0.4032	0.649696843	1.709741551	26.73956262	15.63953488	2015
739	Ñò²Ý	AN	2	123.1403667	26.83333333	0.3895	2.086091549	0.309178744	8.106280193	26.21875	2015
806	Ñò²Ý	AN	2	111.2022667		0.41738	0.55381753	0.542279412	14.00735294	25.83050847	2015
119	Ñò²Ý	AS	2	108.3631667	26.66666667	0.40383	0.490952476	1.025641026	10.38461538	10.125	2015
254	Ñò²Ý	AS	2	91.4648	29	0.43126	0.462140621	1.111111111	20.52114061	18.46902655	2015
353	Ñò²Ý	AS	2	88.29196667	22	0.44323	0.401832042	0.770750988	6.551383399	8.5	2015
432	Ñò²Ý	AS	2	93.7692	20	0.46306	0.535767071	0.543071161	14.3071161	26.34482759	2015
531	Ñò²Ý	AS	2	104.4688333	24	0.50316	0.471152693	0.579150579	14.09266409	24.33333333	2015
606	Ñò²Ý	AS	2	204.4872333	25.66666667	0.34806	0.487484885	0.508637236	15.4318618	30.33962264	2015
738	Ñò²Ý	AS	2	107.8300667	26.16666667	0.40146	0.416675919	0.806772908	11.93227092	14.79012346	2015
805	Ñò²Ý	AS	2	110.3337		0.44717	0.504062092	0.541338583	12.46062992	23.01818182	2015
112	Ñò²Ý	AC	5	98.5755	25.33333333	0.42672	0.458554924	0.5582762	9.187071499	16.45614035	2015
258	Ñò²Ý	AC	5	100.1446667	21.66666667	0.44473	0.353122082	1.073500967	18.96518375	17.66666667	2015
322	Ñò²Ý	AC	5	109.7977	24.33333333	0.43733	0.449122361	1.044487427	13.0754352	12.51851852	2015
406	Ñò²Ý	AC	5	110.5953667	27.66666667	0.43512	0.474870312	0.832507433	13.15163528	15.79761905	2015
505	Ñò²Ý	AC	5	105.6801	23.16666667	0.45925	0.412151349	0.441176471	13.23529412	30	2015
651	Ñò²Ý	AC	5	111.3999333	21.33333333	0.41264	0.49044703	0.102325581	5.674418605		2015
716	Ñò²Ý	AC	5	118.5371667	28.83333333	0.41398	0.430623974	0.660287081	15.66507177	23.72463768	2015
841	Ñò²Ý	AC	5	123.7263		0.41947	0.48757448				2015
132	Ñò²Ý	AN	5	112.6454667	29	0.38161	0.456242424	1.00591716	13.58974359	13.50980392	2015
237	Ñò²Ý	AN	5	128.1195667	23.33333333	0.41605	0.556376887	1.121121121	19.95995996	17.80357143	2015
330	Ñò²Ý	AN	5	75.0248	25.33333333		0.490962243	0.659655832	13.23135755	20.05797101	2015
413	Ñò²Ý	AN	5	107.6118333	21.33333333	0.44755	0.49249944	1.077075099	20.53359684	19.06422018	2015
534	Ñò²Ý	AN	5	112.9829667	25.33333333	0.41889	0.524012114	0.622605364	19.31034483	31.01538462	2015
636	Ñò²Ý	AN	5	108.5809333	22.33333333	0.42296	0.49758176	0.267326733	9.02970297	33.77777778	2015
740	Ñò²Ý	AN	5	128.2115667	27.66666667	0.39497		0.513307985	7.081749049	13.7962963	2015
828	Ñò²Ý	AN	5	131.7856667		0.26277	0.368334701	0.939278937	21.16698292	22.53535354	2015
117	Ñò²Ý	AS	5	98.1252	30.66666667	0.44559	0.343315097	0.862587763	12.11634905	14.04651163	2015
255	Ñò²Ý	AS	5	84.24113333	26.66666667	0.40337	0.521142382	1.441090555	22.9503408	15.92567568	2015
342	Ñò²Ý	AS	5	105.6513	24.33333333	0.43354	0.357261851	1.164772727	13.53219697	11.61788618	2015
456	Ñò²Ý	AS	5	96.20866667	25	0.44813	0.441091954	0.899315738	17.46823069	19.42391304	2015
550	Ñò²Ý	AS	5	95.39236667	23	0.44851	0.51589269	0.811881188	16.43564356	20.24390244	2015
623	Ñò²Ý	AS	5	118.1965667	24.66666667	0.41491	0.570215927	1.765834933	15.5950096	8.831521739	2015
744	Ñò²Ý	AS	5	140.4649667	22.33333333	0.31663	0.505505506	0.490740741	12.40740741	25.28301887	2015
809	Ñò²Ý	AS	5	112.8041333		0.41561	0.49499225	0.872037915	11.507109	13.19565217	2015
137	Ñò²Ý	AC	10	107.1161	25	0.43189	0.379349453	1.141732283	12.11614173	10.61206897	2015
207	Ñò²Ý	AC	10	103.1328333	30	0.44016	0.382901406	1.029836381	19.25890279	18.70093458	2015
302	Ñò²Ý	AC	10	116.8042667	27	0.41208	0.450961225	0.66091954	12.99808429	19.66666667	2015
408	Ñò²Ý	AC	10	108.2769667	24	0.4348	0.420428106	0.94049904	17.84069098	18.96938776	2015
522	Ñò²Ý	AC	10	106.4004667	25	0.44565	0.441182866	0.56980057	17.331434	30.41666667	2015
604	Ñò²Ý	AC	10	106.0591333	23.33333333	0.43592	0.584781098	0.104364326			2015
704	Ñò²Ý	AC	10	94.2689	24.66666667	0.44363	0.74437299	0.470941884	12.06412826	25.61702128	2015
849	Ñò²Ý	AC	10		23.66666667		0.497796062	0.883495146	13.03883495	14.75824176	2015
114	Ñò²Ý	AN	10	122.8615	24	0.38388	0.352985557	0.703125	12.95898438	18.43055556	2015
223	Ñò²Ý	AN	10	164.1125	25.66666667	0.35081	0.401228131	1.107843137	24.04901961	21.7079646	2015
335	Ñò²Ý	AN	10	120.4203	28.33333333	0.40628	0.418728005	0.787172012	16.85131195	21.40740741	2015
405	Ñò²Ý	AN	10	106.7446	23	0.42436	0.462036371	0.842311459	18.22722821	21.63953488	2015
548	Ñò²Ý	AN	10	109.7183667	27	0.4434	0.569087729	0.634146341	18.42926829	29.06153846	2015
610	Ñò²Ý	AN	10	141.4115	21.66666667	0.39731	0.577661098	0.427860697	17.48258706		2015
748	Ñò²Ý	AN	10	118.4212	17	0.43077	0.435012594	0.341463415	9.004878049	26.37142857	2015
830	Ñò²Ý	AN	10	118.4304333		0.49455	0.510968432	0.912511759	10.60206961	11.6185567	2015
142	Ñò²Ý	AS	10	115.6539667	31	0.42471	0.421810306	1.083984375	16.10351563	14.85585586	2015
247	Ñò²Ý	AS	10	79.9349	23.33333333	0.43261	0.437086093	1.07495069	20.56213018	19.12844037	2015
351	Ñò²Ý	AS	10	98.60726667	21	0.43789	0.42022792	0.752895753	12.77027027	16.96153846	2015
411	Ñò²Ý	AS	10	106.5953333	24.66666667	0.43973	0.505319149	1.217137293	21.40214216	17.584	2015
512	Ñò²Ý	AS	10	125.8633333	23	0.40378	0.372884029	0.504201681	15.28478058	30.31481481	2015
633	Ñò²Ý	AS	10	107.6694333	23	0.48558	0.53151162	0.455813953	14.68837209	32.2244898	2015
749	Ñò²Ý	AS	10	127.7134	24.16666667	0.48765	0.322804616	0.704091342	11.34157945	16.10810811	2015
822	Ñò²Ý	AS	10	118.7329333		0.41803	0.507992798	1.156787763	15.63097514	13.51239669	2015
152	Ñò²Ý	AC	20		28.33333333		0.287388135	1.086538462	16.28846154	14.99115044	2015
205	Ñò²Ý	AC	20	122.1177	26.83333333	0.43478	0.346239965	1.125498008	23.63545817	21	2015
320	Ñò²Ý	AC	20	136.1677667	26.66666667	0.36291	0.424603648	0.788954635	16.59763314	21.0375	2015
425	Ñò²Ý	AC	20	120.2297	19.33333333	0.44235	0.450642915	0.847619048	20.02857143	23.62921348	2015
558	Ñò²Ý	AC	20	119.2020333	21.33333333	0.42515	0.394472829	0.754352031	18.52030948	24.55128205	2015
624	Ñò²Ý	AC	20	125.2197667	27.33333333	0.44002	0.542272836	0.549860205	15.87138863	28.86440678	2015
717	Ñò²Ý	AC	20	191.2677333	20.83333333	0.32828	0.446236559	0.341013825	7.705069124	22.59459459	2015
837	Ñò²Ý	AC	20	122.5654		0.40567	0.638917205	0.936007641	16.11270296	17.21428571	2015
134	Ñò²Ý	AN	20	134.7962667	23.33333333	0.39388	0.461662371	1.062562066	17.90466733	16.85046729	2015
217	Ñò²Ý	AN	20	103.912	26	0.42895	0.374485393	1.148325359	27.54066986	23.98333333	2015
304	Ñò²Ý	AN	20	173.6907333	20.33333333	0.34299	0.766707035	1.455633101	22.95114656	15.76712329	2015
423	Ñò²Ý	AN	20	134.387	19.33333333	0.40063	0.459668353	0.629370629	23.55644356	37.42857143	2015
555	Ñò²Ý	AN	20	125.7873333	28	0.41929	0.529206875	0.563909774	21.35338346	37.86666667	2015
611	Ñò²Ý	AN	20	142.8135333	28.33333333	0.40083	0.468519534	0.52480916	11.63167939	22.16363636	2015
727	Ñò²Ý	AN	20	106.8262	23.66666667	0.43731	0.457946784	0.494053065	6.733760293	13.62962963	2015
846	Ñò²Ý	AN	20	116.2084	24.83333333	0.40008	0.306822705	0.808966862	15.54580897	19.21686747	2015
103	Ñò²Ý	AS	20	115.5663	29	0.42489	0.36546427	0.938104449	17.23404255	18.37113402	2015
212	Ñò²Ý	AS	20	150.0633333	28.66666667	0.37285	0.436094836	1.194906954	23.77081293	19.89344262	2015
316	Ñò²Ý	AS	20	119.2211	28	0.41589	0.529204673	0.682261209	15.45808967	22.65714286	2015
412	Ñò²Ý	AS	20	119.4286333	27	0.43413	0.439121147	1.191162344	23.47742555	19.70967742	2015
518	Ñò²Ý	AS	20	114.3562667	23.33333333	0.39788	0.532088498	0.44	19.98	45.40909091	2015
634	Ñò²Ý	AS	20	111.5212333	20.33333333	0.40362	0.482833198	0.177736202	5.453695042	30.68421053	2015
724	Ñò²Ý	AS	20	98.46296667	29.5	0.44478		0.358829084	4.305949008	12	2015
807	Ñò²Ý	AS	20	111.7599667		0.41042	0.503590992	1.092353525	15.31281033	14.01818182	2015
125	Ñò²Ý	AC	50	126.1868333	24.33333333	0.40882	0.395975192	0.973451327	17.38446411	17.85858586	2015
225	Ñò²Ý	AC	50	108.2667333	25.33333333	0.39621	0.54536029	1.467980296	28.49261084	19.40939597	2015
334	Ñò²Ý	AC	50	130.8163	26.66666667	0.41345	0.429685271	0.657769304	14.80457579	22.50724638	2015
442	Ñò²Ý	AC	50	126.8533667	23	0.43192	0.423900667	0.850860421	24.28298279	28.53932584	2015
539	Ñò²Ý	AC	50	109.0802667	29.33333333	0.57185	0.46601549	0.689329556	21.55807365	31.2739726	2015
648	Ñò²Ý	AC	50	128.4821667	22.33333333	0.42716	0.595879047	0.168986083	7.912524851	46.82352941	2015
752	Ñò²Ý	AC	50	125.4749667	17.83333333	0.39568	0.301102026	0.452403393	14.39208294	31.8125	2015
836	Ñò²Ý	AC	50	117.9179667		0.4183	0.525146886	0.842311459	13.73163565	16.30232558	2015
104	Ñò²Ý	AN	50	114.6268	30.33333333	0.41342	0.44631037	0.938735178	20.39525692	21.72631579	2015
220	Ñò²Ý	AN	50	92.16593333	27.33333333	0.41289	0.473667761	0.903790087	26.38483965	29.19354839	2015
305	Ñò²Ý	AN	50	154.243	19.66666667	0.35822	0.563091754	1.782945736	25.33914729	14.21195652	2015
403	Ñò²Ý	AN	50	137.364	32	0.38579	0.474619822	0.849802372	20.68181818	24.3372093	2015
515	Ñò²Ý	AN	50	152.0425667	22.33333333	0.3836	0.289768221	0.513796384	18.96289248	36.90740741	2015
616	Ñò²Ý	AN	50	121.0968333	24	0.42158	0.542873944	0.65018315	9.120879121	14.02816901	2015
710	Ñò²Ý	AN	50	107.9081333	23.66666667	0.43385		0.570884872	9.876308278	17.3	2015
816	Ñò²Ý	AN	50	115.4926333		0.40856	0.621276052	0.607521697	16.58630665	27.3015873	2015
113	Ñò²Ý	AS	50	128.0987667	26.66666667	0.40921	0.455653021	0.892337536	19.04946654	21.34782609	2015
221	Ñò²Ý	AS	50	128.4601333	32.33333333	0.38662	0.365150385	1.031746032	28.21428571	27.34615385	2015
306	Ñò²Ý	AS	50	151.7227333	20	0.37381	0.609555804	0.913461538	19.98076923	21.87368421	2015
437	Ñò²Ý	AS	50	111.2241667	15.33333333	0.45291	0.477481992	0.565302144	25.67251462	45.4137931	2015
520	Ñò²Ý	AS	50	123.3998333	27.66666667	0.40485	0.528388339	0.324118208	19.18970448		2015
626	Ñò²Ý	AS	50	133.1629333	28.33333333	0.38284	0.511699914	0.634920635	7.422969188	11.69117647	2015
731	Ñò²Ý	AS	50	139.4832667	28	0.4021	1.288339223	0.417457306	6.679316888	16	2015
829	Ñò²Ý	AS	50	122.5792333		0.40873	0.52622108	1.104651163	17.98449612	16.28070175	2015
106	Ñò²Ý	AC	0	125.866056	34.4	0.381810134	0.563004032	2.28103166	20.81806452	9.126600424	2020
224	Ñò²Ý	AC	0	181.952509	36	0.392918271	0.615981487	2.435624171	26.47277419	10.86898977	2020
328	Ñò²Ý	AC	0	147.5238035	38.2	0.385592249	0.555720764		18.78348387	3.930876864	2020
416	Ñò²Ý	AC	0	160.403519	40.4		0.503191489	1.405732758	21.59380645	15.36124582	2020
510	Ñò²Ý	AC	0	140.9170343	40.96	0.38793646	0.603504218	1.481225017	24.82993548	16.76310837	2020
625	Ñò²Ý	AC	0	116.819956	44.2	0.393351691	0.755317367	2.832810792	18.87793548	6.664029783	2020
715	Ñò²Ý	AC	0	130.6867549	47.8		0.642410878	2.036333127	19.71716129	9.682679631	2020
847	Ñò²Ý	AC	0	121.0128841	38	0.399273524	0.823826715	2.447469014	21.28567742	8.697016101	2020
106	Ñò²Ý	AN	0	125.866056	34.4	0.381810134	0.563004032	2.28103166	20.81806452	9.126600424	2020
224	Ñò²Ý	AN	0	181.952509	36	0.392918271	0.615981487	2.435624171	26.47277419	10.86898977	2020
328	Ñò²Ý	AN	0	147.5238035	38.2	0.385592249	0.555720764		18.78348387	3.930876864	2020
416	Ñò²Ý	AN	0	160.403519	40.4		0.503191489	1.405732758	21.59380645	15.36124582	2020
510	Ñò²Ý	AN	0	140.9170343	40.96	0.38793646	0.603504218	1.481225017	24.82993548	16.76310837	2020
625	Ñò²Ý	AN	0	116.819956	44.2	0.393351691	0.755317367	2.832810792	18.87793548	6.664029783	2020
715	Ñò²Ý	AN	0	130.6867549	47.8		0.642410878	2.036333127	19.71716129	9.682679631	2020
847	Ñò²Ý	AN	0	121.0128841	38	0.399273524	0.823826715	2.447469014	21.28567742	8.697016101	2020
106	Ñò²Ý	AS	0	125.866056	34.4	0.381810134	0.563004032	2.28103166	20.81806452	9.126600424	2020
224	Ñò²Ý	AS	0	181.952509	36	0.392918271	0.615981487	2.435624171	26.47277419	10.86898977	2020
328	Ñò²Ý	AS	0	147.5238035	38.2	0.385592249	0.555720764		18.78348387	3.930876864	2020
416	Ñò²Ý	AS	0	160.403519	40.4		0.503191489	1.405732758	21.59380645	15.36124582	2020
510	Ñò²Ý	AS	0	140.9170343	40.96	0.38793646	0.603504218	1.481225017	24.82993548	16.76310837	2020
625	Ñò²Ý	AS	0	116.819956	44.2	0.393351691	0.755317367	2.832810792	18.87793548	6.664029783	2020
715	Ñò²Ý	AS	0	130.6867549	47.8		0.642410878	2.036333127	19.71716129	9.682679631	2020
847	Ñò²Ý	AS	0	121.0128841	38	0.399273524	0.823826715	2.447469014	21.28567742	8.697016101	2020
150	Ñò²Ý	AC	2	159.8440464	49.06	0.393752434	0.695471109	1.168033266	21.38941935	18.31233749	2020
244	Ñò²Ý	AC	2	154.3955684	38.5	0.37163167	0.617847139	1.536725648	24.02322581	20.81806452	2020
310	Ñò²Ý	AC	2	119.7945878	40.8	0.365529717	0.73116362	2.638853402	24.84851613	9.416406425	2020
424	Ñò²Ý	AC	2	215.1682409	39.3	0.37057493	0.353442158	2.207069451		14.51453222	2020
556	Ñò²Ý	AC	2	112.6190493	45.4	0.428990833	0.476256983	1.338883891	24.21522581	18.08612828	2020
641	Ñò²Ý	AC	2	184.8810486	46.3	0.392559599	0.716637272	2.320270379	23.87767742	10.29090301	2020
743	Ñò²Ý	AC	2	142.6354308	41.4	0.366290663	0.708919245	1.475105503		21.22765605	2020
803	Ñò²Ý	AC	2	236.504985	43.6	0.440905617	0.466698444	1.284495726	23.55251613	18.33600194	2020
108	Ñò²Ý	AN	2	126.3628572	42.84	0.337103676	0.51958471	1.759077383	23.39767742	13.30110753	2020
257	Ñò²Ý	AN	2	194.7583748	38	0.349622166	0.658021134	2.217693712	26.4836129	11.94196149	2020
321	Ñò²Ý	AN	2	237.2332982	37.4	0.330191318	0.582380347	1.093069937	22.69780645	20.7651914	2020
446	Ñò²Ý	AN	2	154.905218	36.7	0.389058165	0.687901812	1.227973175	18.60077419	15.14754115	2020
526	Ñò²Ý	AN	2	174.537835	40.16	0.359632348	0.483276158	1.772618083	29.99690323	16.92237234	2020
605	Ñò²Ý	AN	2	139.633418	41.1	0.403297432	0.617245658	1.215696493	20.0763871	16.51430864	2020
739	Ñò²Ý	AN	2	129.8056223	43.2	0.378429657	0.647104547	1.855390504	20.76541935	11.19194009	2020
806	Ñò²Ý	AN	2	145.9402222	34.25	0.325902135	0.680331263	2.754048137		14.13988919	2020
119	Ñò²Ý	AS	2	135.3374951	47.6	0.347764852	0.475077882	1.107190429	22.13729032	19.9941128	2020
254	Ñò²Ý	AS	2	199.3901737	44.2	0.279324651	0.822081017		27.71922581	9.323621267	2020
353	Ñò²Ý	AS	2	133.0515368	47.6	0.348269468	0.623941276	2.142188119	20.58425806	9.608987131	2020
432	Ñò²Ý	AS	2	206.7955781	43.3	0.303925615	0.641887062	1.151314454	28.14193548	24.44330946	2020
531	Ñò²Ý	AS	2	109.8945892	43.4	0.410380881	0.88266606	1.38039547	19.38580645	14.0436613	2020
606	Ñò²Ý	AS	2	143.707253	36	0.453506354	0.754633062	1.62512491	23.64541935	14.54990887	2020
738	Ñò²Ý	AS	2	119.1249375	46.6	0.399215415	0.890751445	1.450077827	19.63819355	13.54285486	2020
805	Ñò²Ý	AS	2	251.5402631	35.2	0.472822148	0.696505212	1.328214167	27.8276129	20.95114899	2020
112	Ñò²Ý	AC	5	136.1704576	40.4	0.382205796	0.467570755	1.982245651	26.90012903	13.5705325	2020
258	Ñò²Ý	AC	5	122.8579966	46.6	0.322789577	0.671488567	1.929297745	28.65754839	14.85387544	2020
322	Ñò²Ý	AC	5	189.4100952	45.2	0.37790134	0.665886969	1.158437645	21.38322581	18.45867656	2020
406	Ñò²Ý	AC	5	144.5602636	37.8	0.359239936	0.647642015	1.54007781	25.04206452	16.26025928	2020
505	Ñò²Ý	AC	5	128.5050027	40.6	0.410629311	0.103841146	1.969640753	31.63664516	16.06213982	2020
651	Ñò²Ý	AC	5	126.0683477	44.6	0.311771073	0.796199128	2.09174736	25.99741935	12.42856563	2020
716	Ñò²Ý	AC	5	184.3017332	39.4	0.362434084	0.647806005	1.705475348	30.75251613	18.03163919	2020
841	Ñò²Ý	AC	5	143.9255027	39.8	0.370446688	0.972805933	1.375255559	24.12387097	17.54137317	2020
132	Ñò²Ý	AN	5	161.8015086	50.6	0.313326861	0.64763062	1.176684729	29.27070968	24.87557537	2020
237	Ñò²Ý	AN	5		40.6		0.688030888	2.421071648	36.33754839	15.00886949	2020
330	Ñò²Ý	AN	5	161.7734024	48.8	0.350807627	0.727504433	1.40453757	29.84206452	21.2468966	2020
413	Ñò²Ý	AN	5	160.3638598	39.6	0.347838775	0.691836076	1.639422197	32.03148387	19.53827631	2020
534	Ñò²Ý	AN	5	168.090276	42.16		0.767772512	2.183429453	32.9403871	15.08653602	2020
636	Ñò²Ý	AN	5		43.8	0.349434805	0.744780891	1.973601367	27.98245161	14.17837061	2020
740	Ñò²Ý	AN	5	155.5367383	41.8	0.34953448	0.678329571	1.479405852	28.04748387	18.95861358	2020
828	Ñò²Ý	AN	5	141.2271719	44	0.337235445	0.654252874	1.849778571	31.62425806	17.09623982	2020
117	Ñò²Ý	AS	5	158.2544248	48.8	0.333413241	0.584182145	0.962298759	27.38477419	28.45766342	2020
255	Ñò²Ý	AS	5	193.8286907	45.6	0.34866716	0.710999027	2.056114953	29.92258065	14.55297069	2020
342	Ñò²Ý	AS	5	129.4213441	48.8	0.303548734	0.543880837	1.153424734	27.57677419	23.90860312	2020
456	Ñò²Ý	AS	5	174.6176607	44.4	0.330362802	0.854025583	1.335219007	24.58529032	18.41292716	2020
550	Ñò²Ý	AS	5	155.8996116	42.76	0.354059985	0.902892562	1.711265032	31.52051613	18.41942396	2020
623	Ñò²Ý	AS	5	142.0060733		0.374065756	0.815452756	2.041074188	29.73058065	14.56614405	2020
744	Ñò²Ý	AS	5	143.2752502	48.6	0.336192405	0.7375	1.858118745	27.74864516	14.93373082	2020
809	Ñò²Ý	AS	5	132.8082261	50.2		0.667345899	1.630523755	30.67819355	18.81493199	2020
137	Ñò²Ý	AC	10	170.8943012	52	0.366353244	0.717784878	1.398553943	28.32774194	20.25502275	2020
207	Ñò²Ý	AC	10	186.2586837	40.8	0.331932425	0.735526864	1.573761852	32.14141935	20.42330566	2020
302	Ñò²Ý	AC	10	183.9317713	37.8	0.349678575	0.476622787	2.264773937	30.78193548	13.59161503	2020
408	Ñò²Ý	AC	10	128.1237364	36.2	0.346977159	0.641894301	1.428069271	23.8683871	16.71374602	2020
522	Ñò²Ý	AC	10	123.615535	42.7	0.395134228	0.570063694	1.862329422	22.82167742	12.25437195	2020
604	Ñò²Ý	AC	10	160.2918426	45.4	0.359441612	0.609883721	1.659158141	28.92851613	17.43565934	2020
704	Ñò²Ý	AC	10	159.3052497	44.8	0.428742863	0.932145886	1.646274246	20.84748387	12.66343315	2020
849	Ñò²Ý	AC	10	134.1375249	47.8	0.384344471	0.879681275	1.931360482	30.35612903	15.7174848	2020
114	Ñò²Ý	AN	10	238.1025464	50.4	0.367861574	0.682771194	1.798445447	33.86322581	18.82916485	2020
223	Ñò²Ý	AN	10	144.0311472	49	0.304446313	0.718645578	1.621804473	32.57651613	20.08658668	2020
335	Ñò²Ý	AN	10	160.8567536	43.8	0.297720966	0.661378285	1.93806327	29.65935484	15.30360504	2020
405	Ñò²Ý	AN	10	146.8483307	41.2	0.386106142	0.756113256	1.565675596	26.61212903	16.99721776	2020
548	Ñò²Ý	AN	10	240.7285422	40.24	0.301816973	0.567049808	1.70784671	30.1083871	17.62944351	2020
610	Ñò²Ý	AN	10	143.2686851	45.92	0.342507058	0.639055622	1.540301905	33.44051613	21.71036472	2020
748	Ñò²Ý	AN	10	177.7492412	43.4	0.381237626	0.713715047	1.370846089	29.0276129	21.17496131	2020
830	Ñò²Ý	AN	10	154.6993344	37.54	0.346878992	0.604166667	2.16593123	32.00051613	14.77448392	2020
142	Ñò²Ý	AS	10	181.112923	37	0.318132676	0.734261838	1.522594203	31.2	20.49134296	2020
247	Ñò²Ý	AS	10	213.0074245	47	0.331617345	0.700952381	1.779037424	33.37548387	18.76041697	2020
351	Ñò²Ý	AS	10	129.3270528	42.8	0.361891563	0.649205202	1.566949222	32.34116129	20.639572	2020
411	Ñò²Ý	AS	10	139.5075459	49.8		0.639227104	1.468971874	30.94451613	21.06542452	2020
512	Ñò²Ý	AS	10	152.5702188	44.94	0.394343961	0.863359443	1.813881134	34.76593548	19.16660074	2020
633	Ñò²Ý	AS	10	118.1171602	46.4	0.369413992	0.666169154	1.140277533	30.64412903	26.87427239	2020
749	Ñò²Ý	AS	10	154.6379544	48.9	0.386968639	0.557533113	1.39137277	27.16490323	19.52381404	2020
822	Ñò²Ý	AS	10	142.5073999	42.36	0.35177755	0.617152962	1.695112566	35.11122581	20.71321192	2020
152	Ñò²Ý	AC	20	156.6759095	51.6	0.335415535	0.6048583	1.548176659	33.40645161	21.57793261	2020
205	Ñò²Ý	AC	20	175.1741207	43	0.357221126	0.697341513	1.208501976	30.41651613	25.16877649	2020
320	Ñò²Ý	AC	20	136.0177494	46.6	0.316058291	0.673977171	1.59	30.28954839	12.50794655	2020
425	Ñò²Ý	AC	20	140.1637142	43.4	0.385586662	0.614084507	1.740903917	31.68464516	18.20011136	2020
558	Ñò²Ý	AC	20	201.2491481	43.8	0.325603865	0.588526212	1.77126505	29.91483871	16.88896798	2020
624	Ñò²Ý	AC	20	191.7306057	51	0.345313414	1.051578137	1.6	29.5803871	10.13776436	2020
717	Ñò²Ý	AC	20	167.8879492	48.4	0.367880139	0.728037698	1.31029991	27.97780645	21.3522158	2020
837	Ñò²Ý	AC	20	150.0345284	41.8	0.342385442	0.767579909	1.61	33.21445161	14.04819669	2020
134	Ñò²Ý	AN	20	172.1059037	46.8	0.323667495	0.924345848	1.559276276	35.93651613	23.04692034	2020
217	Ñò²Ý	AN	20	124.9517205	39.4	0.33870942	0.671543181	1.196930674		21.39536962	2020
304	Ñò²Ý	AN	20	214.2159349	50.8	0.284153992	0.540978399	1.840661871	33.37548387	18.13232751	2020
423	Ñò²Ý	AN	20	222.6298381	36.2	0.424367448	0.567460317	1.973692113	34.94864516	17.70724265	2020
555	Ñò²Ý	AN	20	234.4946973	45.6	0.318184011	0.911296437	2.152003236	34.40825806	15.98894346	2020
611	Ñò²Ý	AN	20	155.0654648	45.4	0.38507373	0.713531383	1.230062183	32.70503226	26.58811296	2020
727	Ñò²Ý	AN	20	196.3396952	44.6	0.380638368	0.668027211	1.730294278	34.16206452	19.74349968	2020
846	Ñò²Ý	AN	20	150.8501902	41.46	0.370914287	0.878544676	1.643725226	31.29135484	19.03685259	2020
103	Ñò²Ý	AS	20	180.1370324	41.7	0.333287447	0.717760441	1.946340586	34.5956129	17.77469635	2020
212	Ñò²Ý	AS	20	219.5213161	49.38	0.332135175	0.690707003	1.418686242	35.62064516	25.10819102	2020
316	Ñò²Ý	AS	20	241.1175443	42.2	0.314979843	0.753452341	1.434439732	32.59974194	22.7264633	2020
412	Ñò²Ý	AS	20	188.0552073	39.6	0.395186557	0.60960961	1.72001275	33.84309677	19.6760732	2020
518	Ñò²Ý	AS	20	117.7931427	42.24	0.355038612	0.745837809	1.858603723	37.19690323	20.01335883	2020
634	Ñò²Ý	AS	20	127.5959086	48.2	0.366731451	0.757413288	1.373256109		21.41742731	2020
724	Ñò²Ý	AS	20	147.9673476	55.8	0.347663146	0.663697105	1.436477751	33.19122581	23.10597973	2020
807	Ñò²Ý	AS	20	164.7324224	49.8	0.374375042	0.819444444	1.760797357	34.00103226	19.31002005	2020
125	Ñò²Ý	AC	50	137.359929	50.6	0.370377274	0.722194263	1.22531174	23.58658065	19.24945291	2020
225	Ñò²Ý	AC	50	194.5032402	43.8	0.318194944	0.765613398		36.38090323	15.76306494	2020
334	Ñò²Ý	AC	50	172.8151127	47.6	0.360030066	0.613123136	1.440103	26.9883871	18.74059502	2020
442	Ñò²Ý	AC	50	142.006398	49.2	0.384504411	0.789099526	1.950162561	31.87354839	16.34404692	2020
539	Ñò²Ý	AC	50	208.6200326	55.44	0.339153397	0.572922719	1.83905582	33.00077419	17.94441139	2020
648	Ñò²Ý	AC	50	215.914332	47.2	0.358049597	0.796090456		36.51406452	17.38832385	2020
752	Ñò²Ý	AC	50	164.5033693	55	0.370669269	0.501265823	1.766768263	33.36154839	18.88280942	2020
836	Ñò²Ý	AC	50	139.6759672	50.4	0.362741323	0.840788476	1.495899863	28.37883871	18.97108183	2020
104	Ñò²Ý	AN	50	126.9668866	43.5	0.304904306	0.742644174	1.700304698	35.92722581	21.12987504	2020
220	Ñò²Ý	AN	50	178.3772047	46.8	0.352715799	0.91884984	1.357422321	30.06967742	22.15204285	2020
305	Ñò²Ý	AN	50	221.2266706	41	0.331189856	0.486909848	1.504092478	30.83148387	20.49839642	2020
403	Ñò²Ý	AN	50	128.0961085	45	0.314223874	1.013410546		29.89470968		2020
515	Ñò²Ý	AN	50	143.4847465	42.8	0.366984487	0.928656361	1.376691322	36.9476129	26.83797908	2020
616	Ñò²Ý	AN	50	189.829821	48.6	0.358243958	0.583186971	1.261551999	33.93290323	26.89774441	2020
710	Ñò²Ý	AN	50	166.8699576	47.7	0.353428743	0.97369863		41.28	15.22139988	2020
816	Ñò²Ý	AN	50	164.1957762	49.7	0.33021636	0.842660324	1.358054225	33.42967742	24.61586348	2020
113	Ñò²Ý	AS	50	130.0455341	47	0.366785266	1.176414646	1.520233958		24.01158427	2020
221	Ñò²Ý	AS	50	252.7749063	48	0.330136423	0.915627996	1.798772864	33.84309677	18.8145471	2020
306	Ñò²Ý	AS	50	152.1070402	45.8	0.430453558	0.660702875	1.543983999	32.75148387	21.21232078	2020
437	Ñò²Ý	AS	50	135.9765195	48.6	0.441993464	0.664325323	1.053706478	32.07948387	30.44442123	2020
520	Ñò²Ý	AS	50	156.1201914	51.7	0.376882441	0.838075314	1.424150609		20.1225546	2020
626	Ñò²Ý	AS	50	160.7094081		0.419733112	0.656511147	1.390955481	31.99277419	23.0005738	2020
731	Ñò²Ý	AS	50	134.8904851	50.2	0.388480434	0.637537066	1.032396509	31.62580645	30.63339151	2020
829	Ñò²Ý	AS	50	159.5577435	50.6	0.363104397	0.802889246	1.43645235	32.73135484	22.78624476	2020
106	»Æ»ª	AC	0	140.8494667	15.66666667	0.3032	0.321566007	1.110047847	27.44497608	24.72413793	2015
224	»Æ»ª	AC	0	144.4049	14.66666667	0.29454	0.258417596				2015
328	»Æ»ª	AC	0	159.4472	13.33333333		0.478109038	1.100196464	26.94499018	24.49107143	2015
416	»Æ»ª	AC	0	156.5888333	21	0.31046	0.272518065	1.25	30.90116279	24.72093023	2015
510	»Æ»ª	AC	0	246.6973333	8.333333333	0.2568	0.273681724	0.8	25.42857143	31.78571429	2015
625	»Æ»ª	AC	0	177.6258	14.66666667	0.30338	0.350766735	0.827137546	28.01115242	33.86516854	2015
715	»Æ»ª	AC	0		11.16666667		0.325744068	0.573613767	23.23135755	40.5	2015
847	»Æ»ª	AC	0	160.4862333	16.83333333	0.2938	0.398216363	0.974409449	30.80708661	31.61616162	2015
106	»Æ»ª	AN	0	140.8494667	15.66666667	0.3032	0.321566007	1.110047847	27.44497608	24.72413793	2015
224	»Æ»ª	AN	0	144.4049	14.66666667	0.29454	0.258417596				2015
328	»Æ»ª	AN	0	159.4472	13.33333333		0.478109038	1.100196464	26.94499018	24.49107143	2015
416	»Æ»ª	AN	0	156.5888333	21	0.31046	0.272518065	1.25	30.90116279	24.72093023	2015
510	»Æ»ª	AN	0	246.6973333	8.333333333	0.2568	0.273681724	0.8	25.42857143	31.78571429	2015
625	»Æ»ª	AN	0	177.6258	14.66666667	0.30338	0.350766735	0.827137546	28.01115242	33.86516854	2015
715	»Æ»ª	AN	0		11.16666667		0.325744068	0.573613767	23.23135755	40.5	2015
847	»Æ»ª	AN	0	160.4862333	16.83333333	0.2938	0.398216363	0.974409449	30.80708661	31.61616162	2015
106	»Æ»ª	AS	0	140.8494667	15.66666667	0.3032	0.321566007	1.110047847	27.44497608	24.72413793	2015
224	»Æ»ª	AS	0	144.4049	14.66666667	0.29454	0.258417596				2015
328	»Æ»ª	AS	0	159.4472	13.33333333		0.478109038	1.100196464	26.94499018	24.49107143	2015
416	»Æ»ª	AS	0	156.5888333	21	0.31046	0.272518065	1.25	30.90116279	24.72093023	2015
510	»Æ»ª	AS	0	246.6973333	8.333333333	0.2568	0.273681724	0.8	25.42857143	31.78571429	2015
625	»Æ»ª	AS	0	177.6258	14.66666667	0.30338	0.350766735	0.827137546	28.01115242	33.86516854	2015
715	»Æ»ª	AS	0		11.16666667		0.325744068	0.573613767	23.23135755	40.5	2015
847	»Æ»ª	AS	0	160.4862333	16.83333333	0.2938	0.398216363	0.974409449	30.80708661	31.61616162	2015
150	»Æ»ª	AC	2	176.4393667	10	0.23619	0.225384215	1.407907425	28.47637416	20.2260274	2015
244	»Æ»ª	AC	2	149.4650333	10.33333333	0.28508	0.28517319	1.285024155	26.62801932	20.72180451	2015
310	»Æ»ª	AC	2	152.5605	8.333333333	0.30269	0.628383715	1.25250501	30.29058116	24.184	2015
424	»Æ»ª	AC	2	161.5816	11.66666667	0.28619	0.227852638	1.382352941	32.85294118	23.76595745	2015
556	»Æ»ª	AC	2	167.2042667	10.33333333	0.27326	0.233400822	0.5028463	25.34155598	50.39622642	2015
641	»Æ»ª	AC	2	145.1623333	9.333333333	0.32211	0.425437103	0.61963775	28.75119161	46.4	2015
743	»Æ»ª	AC	2	163.5397667	10	0.29749	0.208335667	0.444015444	21.40926641	48.2173913	2015
803	»Æ»ª	AC	2	164.1134		0.30434	0.340446332	1.163021869	32.55467197	27.99145299	2015
108	»Æ»ª	AN	2	142.0463	17		0.246000422	1.153100775	26.04651163	22.58823529	2015
257	»Æ»ª	AN	2	185.7644333	11.66666667	0.25541	0.28223246	1.319444444	31.6468254	23.98496241	2015
321	»Æ»ª	AN	2	170.3983	14	0.27742	0.297154573	1.10675808	27.94319295	25.24778761	2015
446	»Æ»ª	AN	2	171.9101667		0.281	0.263780253	1.117589893	30.44703596	27.24347826	2015
526	»Æ»ª	AN	2	178.8448667	12	0.26049	0.244607554	0.571973308	28.20781697	49.31666667	2015
605	»Æ»ª	AN	2	156.9693	11.66666667	0.29909	0.424675052	0.692007797	28.89863548	41.76056338	2015
739	»Æ»ª	AN	2	178.2905667	9.5	0.28099	0.081690375	0.086872587			2015
806	»Æ»ª	AN	2	164.4021		0.31258	0.325621512	1.242718447	32.09708738	25.828125	2015
119	»Æ»ª	AS	2	166.8752333	12.33333333	0.29139	0.228998915	1.316553727	30.19361084	22.93382353	2015
254	»Æ»ª	AS	2	178.1131333	12	0.25426	0.223477407	1.289701636	30.63522618	23.75373134	2015
353	»Æ»ª	AS	2	153.9774667	8.666666667	0.29586	0.314467782	0.989433237	25.03362152	25.30097087	2015
432	»Æ»ª	AS	2	164.0999	14	0.30905	0.290987659	1.435742972	34.98995984	24.37062937	2015
531	»Æ»ª	AS	2	158.1064333	11.66666667	0.29174	0.270479247	0.473840079	27.84797631	58.77083333	2015
606	»Æ»ª	AS	2	161.3286333	12	0.29412	0.434935826	0.780632411	25.19762846	32.27848101	2015
738	»Æ»ª	AS	2	159.7842	10.66666667	0.30293	0.132066229	0.262664165	13.90243902	52.92857143	2015
805	»Æ»ª	AS	2	167.8231		0.29106	0.274625627	0.689329556	23.04060434	33.42465753	2015
112	»Æ»ª	AC	5	183.2054	21.33333333	0.29174	0.347650441	0.992217899	25.32101167	25.51960784	2015
258	»Æ»ª	AC	5	133.1487	16	0.27227	0.254677697	1.34061569	34.80635551	25.96296296	2015
322	»Æ»ª	AC	5	168.2534	13	0.30369	0.32740113	1.125370188	27.05824284	24.04385965	2015
406	»Æ»ª	AC	5	150.8567667	7	0.30489	0.225976365	0.909090909	20.05928854	22.06521739	2015
505	»Æ»ª	AC	5	151.3700667	9.333333333	0.33185	0.320190201	0.832544939	29.87701041	35.88636364	2015
651	»Æ»ª	AC	5	248.7425	13	0.24377	0.304415694	0.692883895	24.86891386	35.89189189	2015
716	»Æ»ª	AC	5	139.7638333	9.5	0.32793	0.326626272	0.065666041			2015
841	»Æ»ª	AC	5	159.2331667		0.30848	0.283691959	0.720887246	25.14787431	34.88461538	2015
132	»Æ»ª	AN	5	163.1595333	14.66666667	0.27427	0.309354022	1.167664671	27.23552894	23.32478632	2015
237	»Æ»ª	AN	5	138.4983333	11.33333333	0.28397	0.313267233	1.732435034	37.4879692	21.63888889	2015
330	»Æ»ª	AN	5	165.4944667	15.33333333	0.29888		1.067864271	26.45708583	24.77570093	2015
413	»Æ»ª	AN	5	269.9767	14.66666667	0.20897	0.253410774	1.269685039	27.5492126	21.69767442	2015
534	»Æ»ª	AN	5	191.2160333	15	0.25615	0.236794551	0.569498069	28.40733591	49.88135593	2015
636	»Æ»ª	AN	5	173.4046667	13	0.2961	0.341164009	0.638085743	24.93519442	39.078125	2015
740	»Æ»ª	AN	5	169.2392667	12.16666667	0.28382	0.143626992	0.227497527	14.15430267	62.2173913	2015
828	»Æ»ª	AN	5	171.8760667		0.29342	0.312472374	1.247672253	31.21973929	25.02238806	2015
117	»Æ»ª	AS	5	166.5906	13.33333333	0.28548	0.241281594	1.179435484	28.18548387	23.8974359	2015
255	»Æ»ª	AS	5		11.66666667	0.19358	0.254276104	1.19760479	35.71856287	29.825	2015
342	»Æ»ª	AS	5	176.9581667	15	0.25828		0.367793241	25.77534791	70.08108108	2015
456	»Æ»ª	AS	5	87.72626667	12.66666667	0.50573	0.190054161	1.156862745	26.97058824	23.31355932	2015
550	»Æ»ª	AS	5	178.7445333	12.66666667	0.21361	0.289260508	0.582524272	27.61165049	47.4	2015
623	»Æ»ª	AS	5	213.5823667	12.66666667	0.45264	0.350326841	0.767716535	26.92913386	35.07692308	2015
744	»Æ»ª	AS	5	159.2634667	11	0.31066	0.208943847	0.498504487	17.50747757	35.12	2015
809	»Æ»ª	AS	5	147.6073667		0.30968	0.342988574	1.113262343	29.79670862	26.76521739	2015
137	»Æ»ª	AC	10	153.7948667	13	0.29698	0.269469719	0.940834142	20.71774976	22.02061856	2015
207	»Æ»ª	AC	10	163.8157667	10.66666667	0.30022	0.343074071				2015
302	»Æ»ª	AC	10	162.7698333	11.66666667	0.31438	0.067764706	1.547277937	30.69723018	19.83950617	2015
408	»Æ»ª	AC	10	149.6804333	11.33333333	0.32443	0.23347994	0.988023952	22.48502994	22.75757576	2015
522	»Æ»ª	AC	10	159.1709667	15	0.28108	0.276288429	0.960989534	33.00666032	34.34653465	2015
604	»Æ»ª	AC	10	169.2656667	12	0.30002	0.327729802	0.751445087	26.58959538	35.38461538	2015
704	»Æ»ª	AC	10	165.4483667	9.833333333	0.29659	0.201800095	0.5582762	16.51322233	29.57894737	2015
849	»Æ»ª	AC	10		12.33333333		0.33458985	0.994371482	27.18574109	27.33962264	2015
114	»Æ»ª	AN	10	163.2118667	21	0.26993	0.297193824	1.213592233	30.19417476	24.88	2015
223	»Æ»ª	AN	10	168.2898667	12.33333333	0.30027	0.348401218				2015
335	»Æ»ª	AN	10	187.071	14.66666667	0.28519	0.258291911	1.044921875	28.50585938	27.28037383	2015
405	»Æ»ª	AN	10	148.5345333	13.33333333	0.31407	0.249566581	1.156398104	25.93364929	22.42622951	2015
548	»Æ»ª	AN	10	175.1147667	16.66666667	0.26365	0.307249475	0.873405299	31.56035329	36.13483146	2015
610	»Æ»ª	AN	10	150.3115667	8.333333333	0.29913	0.387150127	0.553470919	24.34333959	43.98305085	2015
748	»Æ»ª	AN	10	174.6092667	10.66666667	0.27608	0.25574683	0.407582938	17.81990521	43.72093023	2015
830	»Æ»ª	AN	10	152.7088333		0.32456	0.308584319	0.949050949	29.65034965	31.24210526	2015
142	»Æ»ª	AS	10	179.8861667	15.66666667		0.26765713	0.913555992	20.48133595	22.41935484	2015
247	»Æ»ª	AS	10	121.8123667	17.33333333	0.26657	0.282833932	1.452404318	30.79489696	21.2027027	2015
351	»Æ»ª	AS	10	166.2357667	10.33333333	0.27271	0.243921605	1.051606621	28.18889971	26.80555556	2015
411	»Æ»ª	AS	10	194.2444	15	0.29111	0.261609195	0.550550551	22.8028028	41.41818182	2015
512	»Æ»ª	AS	10	164.1486	9.333333333	0.30212	0.218289294	1.013513514	31.15830116	30.74285714	2015
633	»Æ»ª	AS	10	153.5807	12	0.28826	0.355239291	0.596285435	24.56500489	41.19672131	2015
749	»Æ»ª	AS	10	167.0922	8	0.26625	0.22859335	0.305343511	16.16412214	52.9375	2015
822	»Æ»ª	AS	10	176.9492333		0.28759	0.307940064	1.083883129	34.10933082	31.46956522	2015
152	»Æ»ª	AC	20	181.4238	10.66666667	0.27117	0.244434293	1.324245375	28.41285297	21.45588235	2015
205	»Æ»ª	AC	20	166.9807	11	0.32041	0.325007312				2015
320	»Æ»ª	AC	20	159.8792333	17.33333333	0.3009	0.309267241	1.3243762	29.95201536	22.61594203	2015
425	»Æ»ª	AC	20	172.6784333	14	0.29777	0.255318462	1.439613527	33.30434783	23.13422819	2015
558	»Æ»ª	AC	20	164.356	10	0.28226	0.246939979	1.042281219	30.14749263	28.9245283	2015
624	»Æ»ª	AC	20	218.4028667	12.66666667	0.29198	0.362678323	0.807511737	25.12676056	31.11627907	2015
717	»Æ»ª	AC	20	102.1338	9.5	0.66563	0.315131178	0.333024977	15.64292322	46.97222222	2015
837	»Æ»ª	AC	20	145.8963667		0.45136	0.976060262	1.288102262	31.87807276	24.7480916	2015
134	»Æ»ª	AN	20	170.4406333		0.27818	0.222151787	1.524926686	31.57380254	20.70512821	2015
217	»Æ»ª	AN	20	161.0190333	15.66666667	0.29221	0.292048604				2015
423	»Æ»ª	AN	20	157.5386667	10	0.35038	0.335054504	1.344621514	36.61354582	27.22962963	2015
555	»Æ»ª	AN	20	183.7848667	15.33333333	0.27705	0.248177772	0.63681592	25.6318408	40.25	2015
611	»Æ»ª	AN	20	185.2774	14	0.27533	0.368028173	0.671859786	26.21226874	39.01449275	2015
727	»Æ»ª	AN	20	169.0841	14.33333333	0.29206	0.194037749	0.400782014	26.59824047	66.36585366	2015
846	»Æ»ª	AN	20	155.7362333	15.66666667	0.31688	0.308538278	0.848880597	30.1119403	35.47252747	2015
103	»Æ»ª	AS	20	163.1942	15.66666667	0.27339	0.424109288	1.146744412	27.22060253	23.73728814	2015
212	»Æ»ª	AS	20	166.9091333	13	0.26884	0.289438814				2015
316	»Æ»ª	AS	20	143.7515333	13.33333333	0.29783	0.325580769	1	24.54901961	24.54901961	2015
412	»Æ»ª	AS	20		13.66666667		0.338030694	1.187925998	26.20253165	22.05737705	2015
518	»Æ»ª	AS	20	186.1029		0.28529	0.36388495	1.280373832	30.19626168	23.58394161	2015
634	»Æ»ª	AS	20	152.0054667	10.66666667	0.29452	0.440982789	0.582617001	27.47851003	47.16393443	2015
724	»Æ»ª	AS	20	142.9486333	8.333333333		0.363702294	0.102135562			2015
807	»Æ»ª	AS	20	154.6061667		0.3082	0.32217484	1.196660482	30.51020408	25.49612403	2015
125	»Æ»ª	AC	50	193.3517	18.33333333	0.27343	0.267303541	1.383587786	31.40267176	22.69655172	2015
225	»Æ»ª	AC	50	163.2689333	15.33333333	0.29068	0.328606269				2015
334	»Æ»ª	AC	50	158.8917667	14.66666667	0.30465	0.919448132	0.853889943	23.84250474	27.92222222	2015
442	»Æ»ª	AC	50		14.66666667						2015
539	»Æ»ª	AC	50	171.1454667	13	0.29942	0.301518835	0.538687561	24.40744368	45.30909091	2015
648	»Æ»ª	AC	50	142.4008	13	0.29867	0.492699839	0.792563601	25.99804305	32.80246914	2015
752	»Æ»ª	AC	50	188.9292333	9.666666667	0.30011	0.249512195	0.700460829	28.00921659	39.98684211	2015
836	»Æ»ª	AC	50	165.53		0.27789	0.085814716	0.901486989	28.74535316	31.88659794	2015
104	»Æ»ª	AN	50	209.1277667	14.66666667	0.2811	0.360454998	1.450827653	34.40116845	23.7114094	2015
220	»Æ»ª	AN	50	168.9335	13	0.2563	0.288249892				2015
305	»Æ»ª	AN	50	154.16	10.66666667	0.34375	0.401551645	1.457925636	32.4853229	22.28187919	2015
403	»Æ»ª	AN	50	149.4822667	12	0.31975	0.322410148	1.094049904	24.53934741	22.42982456	2015
515	»Æ»ª	AN	50	165.2107667	13	0.29655	0.27373454	0.881801126	27.21388368	30.86170213	2015
616	»Æ»ª	AN	50	258.0898333	14.66666667	0.23076	0.380192878	0.964912281	29.56140351	30.63636364	2015
710	»Æ»ª	AN	50	161.0959	10	0.32456	0.475797201	0.179754021	12.69631031	70.63157895	2015
816	»Æ»ª	AN	50	158.0783		0.30229	0.43206867	0.910815939	29.943074	32.875	2015
113	»Æ»ª	AS	50	541.8601	21.66666667	0.22333	0.431628265	1.071779744	27.0993117	25.28440367	2015
221	»Æ»ª	AS	50	156.7806333	13.66666667	0.30755	0.32220949				2015
306	»Æ»ª	AS	50	157.7444667	13.33333333	0.31302	0.384805718	1.497487437	34.42211055	22.98657718	2015
437	»Æ»ª	AS	50	175.1944667	11.33333333	0.27807	0.244042207	1.321499014	29.58579882	22.3880597	2015
520	»Æ»ª	AS	50	164.0203333	9.333333333	0.28864	0.341261189	1.10459433	33.53861193	30.36283186	2015
626	»Æ»ª	AS	50	176.2601	13.66666667	0.29324		0.480863592	21.609421	44.93877551	2015
731	»Æ»ª	AS	50	187.4205333	11.66666667	0.27394	0.348243306	0.046816479			2015
829	»Æ»ª	AS	50	188.6525		0.25761	0.291725884	0.964187328	29.10927456	30.19047619	2015
106	»Æ»ª	AC	0	332.7551441	17.7	0.218902476	0.216290589	2.697897641	39.96188406	14.81223137	2020
224	»Æ»ª	AC	0	313.7243028	17.1	0.223790283	0.235499346	3.245459827	38.5526087	11.87893573	2020
328	»Æ»ª	AC	0	283.3227454	17.7	0.231741116	0.304307116	1.756475509	35.97797101		2020
416	»Æ»ª	AC	0	284.53542	20.7		0.185151652	2.544478362	35.2526087	13.85455236	2020
510	»Æ»ª	AC	0	187.5096229	19.2	0.225360708	0.268858801	3.38397208	42.13318841	12.45080852	2020
625	»Æ»ª	AC	0	209.300243	19.8	0.245291207	0.268223638	2.595745355	34.1542029	13.15776327	2020
715	»Æ»ª	AC	0	236.3119569	16.7	0.253535454	0.280418666	2.619478561	38.41231884	14.66410889	2020
847	»Æ»ª	AC	0	187.4537461	15.3	0.221925898	0.371244635	4.26441178	39.14086957	9.178492037	2020
106	»Æ»ª	AN	0	332.7551441	17.7	0.218902476	0.216290589	2.697897641	39.96188406	14.81223137	2020
224	»Æ»ª	AN	0	313.7243028	17.1	0.223790283	0.235499346	3.245459827	38.5526087	11.87893573	2020
328	»Æ»ª	AN	0	283.3227454	17.7	0.231741116	0.304307116	1.756475509	35.97797101		2020
416	»Æ»ª	AN	0	284.53542	20.7		0.185151652	2.544478362	35.2526087	13.85455236	2020
510	»Æ»ª	AN	0	187.5096229	19.2	0.225360708	0.268858801	3.38397208	42.13318841	12.45080852	2020
625	»Æ»ª	AN	0	209.300243	19.8	0.245291207	0.268223638	2.595745355	34.1542029	13.15776327	2020
715	»Æ»ª	AN	0	236.3119569	16.7	0.253535454	0.280418666	2.619478561	38.41231884	14.66410889	2020
847	»Æ»ª	AN	0	187.4537461	15.3	0.221925898	0.371244635	4.26441178	39.14086957	9.178492037	2020
106	»Æ»ª	AS	0	332.7551441	17.7	0.218902476	0.216290589	2.697897641	39.96188406	14.81223137	2020
224	»Æ»ª	AS	0	313.7243028	17.1	0.223790283	0.235499346	3.245459827	38.5526087	11.87893573	2020
328	»Æ»ª	AS	0	283.3227454	17.7	0.231741116	0.304307116	1.756475509	35.97797101		2020
416	»Æ»ª	AS	0	284.53542	20.7		0.185151652	2.544478362	35.2526087	13.85455236	2020
510	»Æ»ª	AS	0	187.5096229	19.2	0.225360708	0.268858801	3.38397208	42.13318841	12.45080852	2020
625	»Æ»ª	AS	0	209.300243	19.8	0.245291207	0.268223638	2.595745355	34.1542029	13.15776327	2020
715	»Æ»ª	AS	0	236.3119569	16.7	0.253535454	0.280418666	2.619478561	38.41231884	14.66410889	2020
847	»Æ»ª	AS	0	187.4537461	15.3	0.221925898	0.371244635	4.26441178	39.14086957	9.178492037	2020
150	»Æ»ª	AC	2	385.6048977	20.2	0.183177449	0.273987798	2.847799208	44.19289855	15.51826351	2020
244	»Æ»ª	AC	2	398.1499993	19.8	0.197124386	0.251891892	3.117458587	44.18014493	14.17184662	2020
310	»Æ»ª	AC	2	307.7715141	17.6	0.208112626	0.273276904	2.931161575	31.59550725	16.3608823	2020
424	»Æ»ª	AC	2	342.3533561	17.5	0.231470729	0.205779335		41.50347826	11.37611954	2020
556	»Æ»ª	AC	2	221.0237366	13.4	0.235396579	0.243176179	2.714605585	37.38086957	13.77027653	2020
641	»Æ»ª	AC	2	216.3643224	16.9		0.251305862	2.34876604	36.37811594	15.48818202	2020
743	»Æ»ª	AC	2	311.3413425	18.66	0.194002659	0.294620412	2.363371205	43.63971014	18.46502575	2020
803	»Æ»ª	AC	2	290.7373743	14.46	0.239620541	0.386743728	2.587196474	39.05318841	15.09479037	2020
108	»Æ»ª	AN	2	350.0728635	20.63333333	0.232426231	0.243816254	2.092601693	35.88231884	17.14722823	2020
257	»Æ»ª	AN	2	340.208664	18.9	0.174161905	0.607526882	3.080060777	46.19043478	14.99659849	2020
321	»Æ»ª	AN	2	327.279221	15.6	0.169172548	0.322963801	4.275050735	39.27797101	9.187720438	2020
446	»Æ»ª	AN	2	298.7913891	17.8	0.207863123	0.284280936	4.445706975	47.02898551	10.57851671	2020
526	»Æ»ª	AN	2	248.1724166	18	0.254338908	0.218287526	2.945023087	36.28112541	12.31947063	2020
605	»Æ»ª	AN	2	238.5373636	19.4	0.25134938		2.117742556	37.70768116	17.80560203	2020
739	»Æ»ª	AN	2	273.9431118	19.7	0.187956247	0.319796954	3.355966474	45.94014493	13.68909531	2020
806	»Æ»ª	AN	2	244.9345193	23.9	0.256862188	0.402534701	2.474706715	34.23231884	13.83287912	2020
119	»Æ»ª	AS	2	375.5967595	19.8	0.224009283	0.203557312	1.926383838	36.29681159	18.84194151	2020
254	»Æ»ª	AS	2	409.6766731	14.8	0.238701078	0.255148741	2.500227866	38.61	15.44259246	2020
353	»Æ»ª	AS	2	354.0692857	19.86	0.203457982	0.369945146	2.442236421	39.46449275	16.1591615	2020
432	»Æ»ª	AS	2	391.2374071	16.4	0.180664365	0.229128015	3.042626212	40.20101449	13.21260375	2020
531	»Æ»ª	AS	2	343.1823709	17.5	0.173444553	0.275698067	3.930895263	51.34289855	13.06137536	2020
606	»Æ»ª	AS	2		20.3	0.177203537	0.217957059	4.17743662	48.70927536	11.66008722	2020
738	»Æ»ª	AS	2	343.3323998	19.1	0.202847584	0.333093525	3.540099156	45.86362319	12.95546287	2020
805	»Æ»ª	AS	2	343.7324254		0.235703661	0.283248731	3.424129869	45.25623188	13.21685614	2020
112	»Æ»ª	AC	5	342.4029755	24.6	0.191524042	0.207446809			11.78052502	2020
258	»Æ»ª	AC	5	292.6369956	17.7	0.188571019	0.242395437	3.281943491	41.92753623	12.77521577	2020
322	»Æ»ª	AC	5	416.9332171	21.4	0.21005642	0.410271547			15.84467449	2020
406	»Æ»ª	AC	5	352.6562933	22.4	0.184935684	0.324386503	3.110557591	43.18536232	13.88347942	2020
505	»Æ»ª	AC	5	251.1279242	16.4	0.236830531	0.298571429	3.351495351	42.45043478	12.66611776	2020
651	»Æ»ª	AC	5	305.8293751	20.2	0.204381674	0.214043667	2.529336425	41.75536232	16.50842565	2020
716	»Æ»ª	AC	5	270.0170899	20.7	0.206630059	0.336614173	3.001144378	40.84028986	13.60823896	2020
841	»Æ»ª	AC	5	368.3387006	17	0.158899301	0.317554241	3.043622053	47.5757971	15.6313091	2020
132	»Æ»ª	AN	5	342.7486194	25.5	0.175539528	0.47208619	2.653079677	50.59521739	19.07037238	2020
237	»Æ»ª	AN	5	562.175858	18.34	0.177622445		4.092695204	47.84202899	11.68961445	2020
330	»Æ»ª	AN	5		20.9	0.208547811	0.342386033	3.634053738	47.05449275	12.9482105	2020
413	»Æ»ª	AN	5	293.4129857	20.2	0.192777566	0.276473657	4.108658911	44.85130435	10.91628809	2020
534	»Æ»ª	AN	5	332.2073183	17.1	0.199368803	0.305299539	3.555504287	45.59499359	12.82377685	2020
636	»Æ»ª	AN	5	328.0312751	16.5	0.210483556	0.358475382	2.593803481	41.75622097	16.09845205	2020
740	»Æ»ª	AN	5	234.4538629	22.1	0.211409622	0.291089109	4.327197855	52.93710145	12.23357545	2020
828	»Æ»ª	AN	5	371.1924394	22.6	0.229443911	0.182138284	2.359172946	43.11043478	18.27353728	2020
117	»Æ»ª	AS	5	370.7122789	19	0.189914622	0.295763389	3.439674355	49.02333333	14.25231818	2020
255	»Æ»ª	AS	5		17.7	0.194296666	0.299918204	2.947955765	46.9142029	11.88316326	2020
342	»Æ»ª	AS	5		19	0.201139334	0.417548968	1.799274963	47.54550725		2020
456	»Æ»ª	AS	5	351.4078854	17.66666667	0.19266138	0.301162791	2.825290348	47.28565217	16.7365638	2020
550	»Æ»ª	AS	5	315.2440715	19.6		0.286473715		47.5525288	11.59587995	2020
623	»Æ»ª	AS	5	246.1153984	18.2	0.198084225	0.294496069	3.148586481	44.24231884	14.051486	2020
744	»Æ»ª	AS	5	292.8004283	20.9	0.202431178	0.279809221	2.908210298	39.72275362	13.65883122	2020
809	»Æ»ª	AS	5	295.3613051		0.202816316	0.365454545	2.143041621	40.80681159	19.04153946	2020
137	»Æ»ª	AC	10	360.2728741	19.7	0.202288774	0.34991119	3.208518163	46.28768116	14.42649809	2020
207	»Æ»ª	AC	10	428.571219	16.96	0.180503442	0.31987891	2.638934495	49.50478261	18.75938289	2020
302	»Æ»ª	AC	10	307.1054631	18	0.13474044	0.279196179	2.463614136		21.89266236	2020
408	»Æ»ª	AC	10	399.3773721	15.7	0.188425913	0.302164762	2.945703691	47.17884058	16.01615285	2020
522	»Æ»ª	AC	10	311.1968405	22.6	0.22203926	0.296643247	2.473760185	45.27855072	18.30353282	2020
604	»Æ»ª	AC	10	307.2104268	20.96	0.191620061	0.263157895	4.01713187	46.67507246	11.6190043	2020
704	»Æ»ª	AC	10	306.4965511	19.4	0.234280619	0.288520565	2.460682844	41.32173913	16.79279361	2020
849	»Æ»ª	AC	10	218.3100685	21.6	0.228332474	0.343201204	3.810949782	43.27144928	11.35450524	2020
114	»Æ»ª	AN	10	410.1001193	18.1	0.184338184	0.55075188	2.448923419	51.1484058	14.83025268	2020
223	»Æ»ª	AN	10	347.7771817	20.625	0.19938529	0.276751104	2.387166994	48.35057971	14.27463712	2020
335	»Æ»ª	AN	10	315.4289628	20.4	0.163111287	0.296641791	2.231919634	48.14173913	14.89571047	2020
405	»Æ»ª	AN	10	399.7239284	16.7	0.193340787	0.234132581	2.774276267	44.70144928	16.11283267	2020
548	»Æ»ª	AN	10	421.2596911	20.2	0.151273501	0.316750342	2.776588436	47.63597901	17.15629813	2020
610	»Æ»ª	AN	10		20.5		0.321095008	2.845290164	42.26072464	14.8528699	2020
748	»Æ»ª	AN	10	309.0540843	18.1	0.216127449	0.330131004		47.38289855	10.80951567	2020
830	»Æ»ª	AN	10	366.7133171	14.04	0.199840128	0.465777778		47.51521739	13.7707745	2020
142	»Æ»ª	AS	10	419.5740763	21.2	0.193415369	0.310772702	2.322710159	41.44449275	17.84316161	2020
247	»Æ»ª	AS	10	393.6909473	21.8	0.174366169	0.57183908	3.374076494	48.33782609	14.32623895	2020
351	»Æ»ª	AS	10	377.1159752	19.1	0.196911266	0.370487365	2.080026857	42.87927536	20.61477005	2020
411	»Æ»ª	AS	10	350.7520684	23.4	0.215550182	0.302088392	2.758821767	49.08231884	17.79104378	2020
512	»Æ»ª	AS	10	272.5547814		0.204662235	0.241843972	3.351673168	50.79608696	15.1554416	2020
633	»Æ»ª	AS	10	292.2120632	21.2	0.177462806	0.296742696	2.290770687	43.66202899	19.05997367	2020
749	»Æ»ª	AS	10	338.1195119	20.4	0.2161308	0.250589623	2.463457459	46.32594203	18.80525351	2020
822	»Æ»ª	AS	10	280.2689928	21.3	0.196671915	0.264320221	2.14787519	50.46449275	17.65	2020
152	»Æ»ª	AC	20	385.4435073	19.9	0.167386117	0.247433265	3.306517523	48.75072464	14.7438277	2020
205	»Æ»ª	AC	20	309.9384897	17.9	0.173510174	1.025380711	2.58105814	53.08376812	9.511416435	2020
320	»Æ»ª	AC	20	262.3221591	19.8	0.196193976	0.456191875	3.252062776	52.78246377	10.04985394	2020
425	»Æ»ª	AC	20	366.8434213	19.8	0.219280049	0.282730515	2.072919684	41.20999107	13.41069579	2020
558	»Æ»ª	AC	20	335.0492906	21	0.233564306	0.318681319	1.68064808	39.4326087	23.46273986	2020
624	»Æ»ª	AC	20	284.3227034	20	0.224215745	0.370526316	2.005339775	46.06289855	22.97012163	2020
717	»Æ»ª	AC	20		15	0.21942758	0.303167421		42.9573913	10.48364787	2020
837	»Æ»ª	AC	20	236.2283711	23.2	0.191804021	0.278002699	2.068228124	47.82449275		2020
134	»Æ»ª	AN	20	366.5504835	19.1		0.367791077	2.398953773	38.3342029	15.97955047	2020
217	»Æ»ª	AN	20	375.7741709	18	0.1362	0.253635835	2.355786573	39.7673913	16.88072755	2020
423	»Æ»ª	AN	20	309.3677408	21.4	0.191390825	0.262367491	2.970075844	51.82434783	17.44882978	2020
555	»Æ»ª	AN	20	242.5838737	23.4	0.180086283	0.276015582	3.081492346	47.22826087	11.57132168	2020
611	»Æ»ª	AN	20	243.0633114	20.6	0.22007722	0.346418234	2.853488819	43.21764466	13.28347724	2020
727	»Æ»ª	AN	20	248.0267524	17.26	0.198352151	0.348537432	3.04921514	48.08115942	15.76837226	2020
846	»Æ»ª	AN	20	226.4555146	15.2	0.19531353	0.19828722	2.737835952	46.13304348	16.85018544	2020
103	»Æ»ª	AS	20	365.7144956	25.2	0.218508634	0.273498695	2.235107393	45.28014493	20.25859923	2020
212	»Æ»ª	AS	20	237.8020743	20.3	0.256495999	0.383947939	1.844444171	39.83913043	21.59953175	2020
316	»Æ»ª	AS	20	370.0744136	23.5	0.201031401	0.202678886	2.014656967	48.11942029	23.88467172	2020
412	»Æ»ª	AS	20	311.4236426	20.5	0.186503762	0.28836425	2.746846679	51.13246377	18.61496827	2020
518	»Æ»ª	AS	20	404.595376	22.7		0.621271077	3.007337322	43.03231884	14.30910943	2020
634	»Æ»ª	AS	20	287.5176185	19	0.223070702	0.313657906	2.116171644	40.29028986	19.0392353	2020
724	»Æ»ª	AS	20	221.9265887		0.195189873	0.31160984	3.883096194	51.29507246	13.20983821	2020
807	»Æ»ª	AS	20	191.8410872	19.4	0.208342684	0.285950609	2.172440645	45.79028986	21.0778094	2020
125	»Æ»ª	AC	50	317.6109265	16.12	0.18255222	0.403044872	2.284318612	50.78971014	15.46430665	2020
225	»Æ»ª	AC	50			0.18567818	0.208711434	2.444826467	54.68115942	15.8734148	2020
334	»Æ»ª	AC	50	389.6004162	17.04	0.195061945	0.298798799	2.410229865	40.19463768	11.78648926	2020
442	»Æ»ª	AC	50	338.7093138		0.194966599	0.271912351	2.127820624	52.48913043	16.78137488	2020
539	»Æ»ª	AC	50		18.5	0.176816728	0.222940226	2.812810598	44.67835518	11.71795819	2020
648	»Æ»ª	AC	50	301.867422	17.4		0.315270936	2.24147603	43.5042029	19.40872992	2020
752	»Æ»ª	AC	50	329.7272017	21.24	0.200700316	0.331914894	2.165827404	48.32826087	15.26560191	2020
836	»Æ»ª	AC	50	370.8994765	22.2	0.182479663	0.436379928	2.63258517	49.35811594	18.74891513	2020
104	»Æ»ª	AN	50	334.5201166	24.8	0.184720851	0.217346939	1.761664011	26.20391304	14.87452367	2020
220	»Æ»ª	AN	50	305.4714622	18.2	0.206319192	0.249001332	1.848877931	45.86043478	24.80446871	2020
305	»Æ»ª	AN	50	275.6267096	16.5	0.233500446	0.256530214	2.003566069	39.99695652	19.96288375	2020
403	»Æ»ª	AN	50	361.5848235	23.41666667	0.242057267	0.372823985	1.560824678	46.81057971	29.99092748	2020
515	»Æ»ª	AN	50	288.4772275	19.6	0.19854143	0.273694391	2.409611511	47.9073913	19.88179052	2020
616	»Æ»ª	AN	50	279.5749375	21.76	0.27584074	0.248387497	1.647067631	37.75072464	22.91996025	2020
710	»Æ»ª	AN	50	268.7961377		0.210539632	0.256103637	2.105744301	50.79768116	24.12338532	2020
816	»Æ»ª	AN	50	270.5948664	15.9	0.231154376	0.658866995	2.068234685	41.40782609	20.02085469	2020
113	»Æ»ª	AS	50	270.1949807		0.175923599	0.274368231	2.750899794	50.29710145	18.28387263	2020
221	»Æ»ª	AS	50	330.981235	18.4	0.211692412	0.222468588	2.443862972	41.83666667	17.1190722	2020
306	»Æ»ª	AS	50	347.6612989	21	0.174589561	0.311764706	2.297192487	47.29202899	20.58688127	2020
437	»Æ»ª	AS	50	260.1513933	21.2	0.185532419	0.308600848	1.716899616	39.18072464	22.82062636	2020
520	»Æ»ª	AS	50	396.3861463	20.2	0.17718222	0.297534476		57.11072464	17.20038949	2020
626	»Æ»ª	AS	50	236.9464281	19.4	0.231291151	0.321413116	2.238454343	35.03259864	15.65035211	2020
731	»Æ»ª	AS	50	299.1523092	21.6	0.220396868	0.255221745	2.054930008	42.32130435	20.59501014	2020
829	»Æ»ª	AS	50	241.1210789		0.220502376	0.237987421	2.567116651	48.31072464	18.81906092	2020
